# Supplementary material for: Associations of Multiparametric Breast MRI Features, Tumor-Infiltrating Lymphocytes, and Immune Gene Signature Scores Following a Single Dose of Trastuzumab in HER2-Positive Early-Stage Breast Cancer
Source: Cancers (Basel). 2023 Aug 30;15(17):4337. doi: 10.3390/cancers15174337 (PMC10486523; doi:10.3390/cancers15174337)
Supplement: Supplementary file 1 [file cancers-15-04337-s001.zip]

Archive with 1 entries (1 files):
- cancers-2573762-supplementary.pdf
